# Supplementary material for: Ultrasonic Activation of Au Nanoclusters/TiO2: Tuning Hydroxyl Radical Production Through Frequency and Nanocluster Size
Source: Molecules. 2025 Jan 24;30(3):541. doi: 10.3390/molecules30030541 (PMC11819690; doi:10.3390/molecules30030541)
Supplement: Supplementary file 1 [file molecules-30-00541-s001.zip]

Archive with 1 entries (1 files):
- molecules-3388643-supplementary.pdf
